# Supplementary material for: The impact of flooding on firm performance and economic growth
Source: PLoS One. 2022 Jul 13;17(7):e0271309. doi: 10.1371/journal.pone.0271309 (PMC9278787; doi:10.1371/journal.pone.0271309)
Supplement: S1 Data — (DO) [file pone.0271309.s002.do]

///step1- import data 

import excel "/Users/apple/Desktop/Flood data 2003-2019.xls", sheet("Sheet1") firstrow clear 
drop keycity FloodArea CropsAffectedArea EventClassify DirectEconomicLosses HouseCollapse HouseSeriousDamage HouseSecondaryDamage HouseMinorDamage HouseDifferentDamage DeathsNumber InjuryNumber CasualtyNumber MissingNumber RelocatedPopulation AffectedPopulation Summary
rename AffectedArea area

encode city, generate(city1)
destring area, generate(area1)
sort city1 year
bys  city1: egen sum=sum(area1)
bys  city1: egen median=median(area1)
bys  city1: egen mean=mean(area1)
duplicates drop city,force
rename city 市
drop city1
save step1.dta, replace


/// step2 merge with map 

use china_city_long4490_db, clear
merge 1:1 市 using step1
replace sum=0     if sum==.
replace mean=0    if mean==.
replace median=0  if median==.


///producing map using mean value; see https://www.stata.com/manuals/spgrmap.pdf

grmap mean using china_city_long4490_coord.dta, id(ID) fcolor("252 255 164" "252 181 25" "237 105 37" "187 55 84" "120 28 109" "51 10 95" "black") ocolor("black" ...) clmethod(custom) clbreaks(0 1 2 3 4  5 10 20) graphr(margin(medium)) osize(*0.01 ...) legend(size(*1.0) pos(7) order(2 "0 to 1" 3 "1 to 2" 4 "2 to 3" 5 "3 to 4" 6 "4 to 5" 7 "5 to 10" 8 "10 and above") ti(Mean, size(*0.5) pos(11) color(black)) color(black)) line(data(china_city_long4490_line_coord.dta) size(*0.5 ...) color(black) select(keep if _ID <= 5)) label(data(china_city_long4490_label) x(x_centroid) y(y_centroid) l(label) color(black) size(*0.8)) xsize(10) ysize(10) aspectratio(0.9) freestyle ysc(off) xsc(off)
gr export mean.png, replace width(2600) height(2000)
